# Supplementary material for: Hydrogenated Amorphous TiO2−x and Its High Visible Light Photoactivity
Source: Nanomaterials (Basel). 2021 Oct 22;11(11):2801. doi: 10.3390/nano11112801 (PMC8625909; doi:10.3390/nano11112801)
Supplement: Supplementary file 1 [file nanomaterials-11-02801-s001.zip]

Archive with 1 entries (1 files):
- nanomaterials-1412138-Supplementary.pdf
